# Supplementary material for: Evidence of perturbations of cell cycle and DNA repair pathways as a consequence of human and murine NF1-haploinsufficiency
Source: BMC Genomics. 2010 Mar 22;11:194. doi: 10.1186/1471-2164-11-194 (PMC2858150; doi:10.1186/1471-2164-11-194)
Supplement: Additional file 1 — Intersection analysis of Coriell-18, ECACC-6 and Nf1 -Mouse-12 expression datasets. The most differentially expressed genes (top 5 per cent) from the human and mouse sets were used for intersection analysis. The results of a pair-wise and three-way intersection analysis are shown. See also Figure 3. [file 1471-2164-11-194-S1.XLS]

## Sheet: Sheet1
Additional file 1. Intersection analysis of Coriell-18, ECACC-6 and Nf1-Mouse-12 expression datasets.
Nf1-Mouse-12 X Coriell-18	Nf1-Mouse-12 X ECACC-6	Coriell-18 X ECACC-6	Nf1-Mouse-12 X ECACC-6 X Coriell-18
ACO1	ADAM19	ARL3	DUSP4
ANXA2	C12orf57	AUTS2
ASL	C5orf13	C10orf128
AYTL2	C9orf19	C11orf75
BAZ2B	CBLB	C14orf142
C1orf54	CD48	C14orf159
DUSP4	CDK2	C18orf17
GCET2	COMT	C2orf29
IFI35	CRIP1	C2orf3
LGMN	DHRS1	CLDN12
LGP2	DIAPH3	CNKSR3
MAP3K4	DNASE1L3	CYSLTR1
NEIL1	DNMT1	DUSP4
OSBPL3	DUSP4	ENOSF1
PAPD1	FAHD2A	FAM96A
PRKRIP1	GMPS	FRMD4A
SLC39A11	GUSB	FUCA1
SYT11	KYNU	GALNT2
THEM2	PECR	GCHFR
UBP1	PLK3	GHDC
	PTK2	GPR30
	RTN4	HSPC049
	SLC7A5	IFIT1
	SNRPA1	IL17RB
	SSR3	IL18R1
	SYNGR2	IMPDH2
	ZBTB32	KIAA0182
	ZFP36L1	KRAS
		KTN1
		LEF1
		LOC283663
		LOC283710
		MKL1
		MPHOSPH6
		NAGK
		NR3C1
		PBX3
		PLCL2
		POGZ
		POLR2E
		RAB31
		RAB6IP1
		RBM16
		RTKN
		SAT1
		SERPINB1
		SIGIRR
		SLAIN1
		SOX9
		SYTL3
		TARBP1
		TCF7
		TCN2
		TMEM123
		TWSG1
		VRK2
The most differentially expressed genes (top 5 per cent) from the human and mouse sets were used for intersection analysis. The results of a pair-wise and three-way intersection analysis are shown. See also Figure 3.
