# Supplementary material for: Evidence of perturbations of cell cycle and DNA repair pathways as a consequence of human and murine NF1-haploinsufficiency
Source: BMC Genomics. 2010 Mar 22;11:194. doi: 10.1186/1471-2164-11-194 (PMC2858150; doi:10.1186/1471-2164-11-194)
Supplement: Additional file 2 — Comparison of fold difference values of the most differentially expressed genes on Illumina and NHGRI microarrays. Samples from Coriell-18 set were analyzed in parallel on Illumina and NHGRI microarrays. Intersection analysis of the most differentially expressed transcripts from two platforms was performed, and the expression fold difference (Affecteds vs. Unaffecteds) was calculated for each transcript found in the overlap between the two platforms. See also Figure 4. [file 1471-2164-11-194-S2.XLS]

## Sheet: Sheet1
Additional file 2. Comparison of fold difference values of the most differentially expressed genes on Illumina and NHGRI microarrays.
Gene Symbol	Expression Fold Difference (Affecteds/ Unaffecteds), Illumina platform	Expression Fold Difference (Affecteds/Unaffecteds), NHGRI platform
ACATE2	0.804	0.731
ADFP	1.263	1.227
AKAP2	1.181	1.137
ANXA11	0.768	0.753
ANXA2	0.814	0.827
ANXA4	0.801	0.799
APOBEC3B	0.82	0.84
APS	1.162	1.184
ARID4B	1.151	1.102
ARL10C	1.114	1.146
ARL3	0.901	0.889
ASL	0.907	0.9
ATP1B1	0.753	0.72
AWP1	1.179	1.326
BAZ2B	1.126	1.168
BCAT1	1.463	1.742
C11orf13	0.858	0.83
C14orf130	0.848	0.776
C14orf142	0.898	0.841
C14orf93	0.919	0.897
C1orf29	0.598	0.711
C40	0.84	0.837
C7orf23	0.916	0.917
C9orf99	1.135	1.164
CDW92	0.676	0.783
CEB1	0.655	0.59
CGI-116	0.789	0.779
CGI-40	0.831	0.827
CHCHD7	1.12	1.13
CLIC1	0.856	0.87
CREB5	1.671	1.495
CTL2	0.863	0.829
CYBRD1	1.221	1.382
DDAH2	0.916	0.835
DEXI	0.927	0.809
DGCR6L	0.927	0.871
DICER1	0.909	0.839
DKFZP564B167	0.87	0.872
DUSP2	0.779	0.689
DUSP4	0.605	0.677
FER	0.925	0.924
FKBP5	0.886	0.85
FLJ12443	0.864	0.875
FLJ20257	1.201	1.13
G1P2	0.668	0.669
GCHFR	1.16	1.202
GFPT1	0.881	0.842
GRHPR	0.858	0.819
HADHSC	0.875	0.842
HEBP2	1.275	1.44
Hes4	0.625	0.756
HHL	1.085	1.192
HLA-B	0.824	0.77
HMGN4	0.85	0.886
HOXB2	0.753	0.829
IFI35	0.872	0.863
IGJ	0.661	0.574
IL17RB	0.568	0.705
IQGAP2	0.872	0.791
KIAA0152	0.839	0.912
KIAA1797	0.92	0.831
LGALS1	0.818	0.827
LGMN	0.652	0.717
MGC14595	1.122	1.132
MGST3	0.744	0.729
MOAP1	0.883	0.805
MRIP2	1.099	1.168
MRPL43	0.889	0.881
MSL3L1	0.71	0.748
MXD4	1.274	1.114
NAGK	0.704	0.751
NAPA	0.881	0.853
NDUFA10	1.139	1.124
NDUFC1	0.811	0.775
NEIL1	0.732	0.819
NPAT	1.076	1.076
NPC2	0.904	0.868
PCBD	0.827	0.802
PLP2	0.845	0.844
PNMA1	0.782	0.746
POLR3D	0.914	0.896
PORIMIN	1.199	1.27
POU2F2	0.891	0.807
PRDX4	0.869	0.864
PTER	1.434	1.213
RAB31	1.452	1.718
RIT1	0.747	0.675
RNASET2	0.712	0.728
RTKN	0.696	0.843
SAH	0.887	0.781
SAT	0.656	0.646
SEPX1	0.728	0.749
SERPINB1	0.642	0.613
SGCE	1.209	1.23
SLC20A1	1.169	1.201
SLC2A5	0.749	0.786
SMARCA2	1.45	1.371
SNX10	0.796	0.74
SNX3	0.853	0.857
SOX9	0.787	0.753
ST7	1.149	1.15
STRAIT11499	0.795	0.69
TAF1B	0.92	0.819
TARBP1	1.138	1.186
TCN2	0.66	0.771
TCTEL1	0.861	0.842
THEM2	0.921	0.905
TLE3	0.896	0.784
TOM1L2	0.819	0.848
UBE2L6	0.904	0.821
VIM	0.632	0.657
ZC3HDC1	0.833	0.802
ZDHHC7	1.1	1.096
ZNF544	1.155	1.172
Samples from Coriell-18 set were analyzed in parallel on Illumina and NHGRI microarrays. Intersection analysis of the most differentially expressed transcripts from two platforms was performed, and the expression fold difference (Affecteds vs. Unaffecteds) was calculated for each transcript found in the overlap between the two platforms. See also Figure 4.
