# Supplementary material for: Evidence of perturbations of cell cycle and DNA repair pathways as a consequence of human and murine NF1-haploinsufficiency
Source: BMC Genomics. 2010 Mar 22;11:194. doi: 10.1186/1471-2164-11-194 (PMC2858150; doi:10.1186/1471-2164-11-194)
Supplement: Additional file 4 — Leading edge analysis identifies transcripts that are most frequently present in the significant gene sets. Leading edge analysis of significant GSEA gene sets was performed, and the transcripts were ranked by the total number of times they are present in statistically significant gene sets. See also Figure 5. [file 1471-2164-11-194-S4.XLS]

## Sheet: Sheet 1
Additional file 4. Leading edge analysis identifies transcripts that are most frequently present in the significant gene sets.
Coriell-18_Up Gene Symbol	Number of occurrences in 4 gene sets		ECACC-6_Up Gene Symbol	Number of occurrences in 65 gene sets		Nf1-Mouse-12_Up Gene Symbol	Number of occurrences in 189 gene sets		Coriell-18_Down Gene Symbol	Number of occurrences in 40 gene sets		Nf1-Mouse-12_Down Gene Symbol	Number of occurrences in 20 gene sets
DKC1	3		CDC20	39		CDC2	85		LGALS3BP	18		IGSF6	7
EIF3S6IP	3		CDC2	37		MCM3	79		MX1	18		PILRA	5
EIF3S7	3		FOXM1	37		MCM6	72		MX2	16		NCF2	5
FBL	3		CCNB2	34		MCM2	70		OAS1	14		PLA2G7	5
NCL	3		PCNA	34		TOP2A	62		IFI44L	13		LY96	4
NOL11	3		TOP2A	34		CDC20	61		IFITM1	13		HCK	4
QARS	3		BIRC5	33		MCM7	60		IFI44	12		MARCO	4
SFRS7	3		MCM2	33		BIRC5	55		IFI35	10		PLXNC1	3
APEX1	2		BUB1	32		MCM4	54		IFIT3	10		FCGR2A	3
DDX47	2		ASPM	30		PLK1	52		PLSCR1	10		ARRB2	3
DDX50	2		RRM1	30		RRM2	51		IFIT1	9		TBXAS1	3
DIMT1L	2		DLG7	29		RFC4	50		IRF7	9		LILRB3	3
EEF1B2	2		MCM4	29		KIAA0101	49		CTSS	8		CFP	3
EIF3S3	2		CENPF	28		CDC6	48		IFI6	8		AIF1	3
EIF3S6	2		CKS2	28		E2F1	48		IFIT2	8		FLJ22662	3
EIF4B	2		AURKA	27		TPX2	45		OASL	8		CD14	3
GNB2L1	2		HMMR	27		KIF2C	43		LY6E	7		CYBB	3
HNRPR	2		MCM3	27		TYMS	43		SAT1	7		HMOX1	3
ILF2	2		MELK	27		FEN1	42		UBE2L6	7		P2RY13	2
MTIF2	2		SMC2	27		AURKA	41		CCL4	6		TLR1	2
NAP1L1	2		NUSAP1	26		CENPE	41		FGL2	6		RHOG	2
NOL5A	2		PRC1	26		NASP	41		HLA-A	6		SULT1A1	2
PMPCB	2		CENPE	25		EZH2	40		LGMN	6		TYROBP	2
RPL10A	2		CKS1B	24		RFC3	40		OAS3	6		GALNAC4S-6ST	2
RPL11	2		CDCA8	22		CDC45L	39		TNFAIP2	6		ECGF1	2
RPL12	2		HMGB2	22		CDC25A	37		ACSL1	5		CD302	2
RPL13	2		KIAA0101	22		SMC2	37		ADAR	5		RNF130	2
RPL14	2		PLK4	21		PRC1	36		APOL1	5		MCL1	2
RPL15	2		SMC4	21		DNMT1	35		EPSTI1	5		CTSS	2
RPL22	2		ZWINT	21		H2AFX	35		FLJ20035	5		CD68	2
RPL35A	2		AURKB	20		UNG	35		IFIH1	5		SAA2	2
RPL7A	2		RACGAP1	20		CDKN3	34		IFITM3	5		SPIC	2
RPS15	2		FEN1	19		NUSAP1	34		MMP7	5		MS4A7	2
RPS16	2		KIF2C	19		RAD51	31		NMI	5		SLC40A1	2
RPS17	2		CENPA	18		NOLC1	30		PARP14	5		ALDH2	2
RPS2	2		KIF20A	18		RCC1	30		TRIM21	5		LRP1	2
RPS3	2		MYBL2	17		RPA3	30		AIF1	4		PPAP2B	2
RPS4X	2		RFC4	17		MCM5	29		B2M	4		SLC16A6	2
RPS8	2		MAD2L1	16		TMPO	29		CCR1	4		NPR2	2
SFRS10	2		MCM7	16		DCK	28		ECGF1	4		RRAGA	2
SFRS2	2		PRIM1	16		AURKB	27		EMR1	4		PTPRC	2
SNRPD3	2		CDKN3	15		CDC7	27		EPS15	4		HCST	2
SR140	2		CCNB1	14		MKI67	27		IGJ	4		KYNU	2
SRRM1	2		PTTG1	14		RPA1	27		IL32	4		TACSTD2	2
TARDBP	2		ANLN	12		KIF22	26		PPP3CA	4		MFHAS1	2
UXT	2		CDCA3	12		CDKN1A	25		S100A4	4		KMO	2
			KIF23	12		TFDP1	25		SAMD9L	4		GSR	2
			CDC45L	11		UBE2C	25		TAPBP	4		AP1GBP1	2
			NCAPH	11		CDCA7	24		TCIRG1	4		VWF	2
			POLD1	11		CDCA8	24					C1QC	2
			RPA3	11		ANLN	21					C1QB	2
			UBE2S	11		CDK2	21					CFB	2
			EZH2	10		CHAF1A	21					CR2	2
			H2AFZ	10		ZWINT	21					MBNL2	2
			KIF22	10		CCND2	20					HEXB	2
			NCAPD2	10		KNTC1	20					F2R	2
			DNAJC9	9		LIG1	20
			DTL	9		PRPS1	20
			KNTC1	9		SNRPD1	20
			SPAG5	9		AK2	19
			ATAD2	8		CDCA5	19
			FBXO5	8		DLG7	19
			LMNB1	8		NCAPD2	19
			RANBP1	8		POLE	19
			RFC5	8		RBBP4	19
			UBE2T	8
			CDCA5	7
			DKFZP762E1312	7
			KIF14	7
			KIFC1	7
			TIMELESS	7
			TOPBP1	7
Leading edge analysis of significant GSEA gene sets was performed, and the transcripts were ranked by the total number of times they are present in statistically significant gene sets. See also Figure 5.
