# Supplementary material for: Evidence of perturbations of cell cycle and DNA repair pathways as a consequence of human and murine NF1-haploinsufficiency
Source: BMC Genomics. 2010 Mar 22;11:194. doi: 10.1186/1471-2164-11-194 (PMC2858150; doi:10.1186/1471-2164-11-194)
Supplement: Additional file 5 — Ontological annotation of transcripts identified by leading edge analysis. Up- and down-regulated transcripts identified by leading edge analysis were ontologically annotated, and similar or related categories were combined. The resulting categories were ranked by the number of transcripts included in each category. [file 1471-2164-11-194-S5.XLS]

## Sheet: Sheet1
Additional file 5. Ontological annotation of transcripts identified by leading edge analysis.
Ontological Categories: Coriell-18_Up	Number of transcripts		Ontological Categories: ECACC-6_Up	Number of transcripts		Ontological Categories: Nf1-Mouse-12_Up	Number of transcripts		Ontological Categories: Coriell-18_Down	Number of transcripts		Ontological Categories: Nf1-Mouse-12_Down	Number of transcripts
translation/protein biosynthesis/ribosome biogenesis	78		cell cycle/mitosis/cytokinesis	769		cell cycle/mitosis/cytokinesis	1574		immune/defense/antiviral/inflammatory response	286		immune/defence/antiviral/inflammatory response	25
transcription/RNA processing	62		DNA repair/replication/recombination	362		DNA repair/replication/recombination	1003		signal transduction	57		unknown	13
DNA repair/replication/recombination	8		transcription/RNA processing	79		transcription/RNA processing	602		unknown/induced by interferons	52		signal transduction	12
cell proliferation	7		protein modification	76		cell proliferation	190		metabolic process	42		metabolic processs	8
unknown	7		cell proliferation	52		metabolic process	161		cell adhesion	30		blood coagulation	5
angiogenesis	3		cell motility	27		signal transduction	93		apoptosis	26		apoptosis	4
apoptosis	2		microtubule-based movement	25		protein modification	77		transcription/RNA processing	24		differentiation	4
centrosome organization	2		protection of cells from UV-induced cell death	22		oxidation reduction	51		cell proliferation	21		transcription/RNA processing	4
mitochondrion transport along microtubule	2		nucleosome assembly	18		protection of cells from UV-induced cell death	49		protein modification	19		protein modification	3
nucleosome assembly	2		protein transport	18		apoptosis	48		proteolysis	19		protein transport	3
protein folding	2		vesicle-mediated transport	18		DNA modification	35		unknown	19		catabolic process	2
proteolysis	2		unknown	17		immune/defense/antiviral/inflammatory response	35		angiogenesis	10		cell adhesion	2
			intracellular transport	8		meiosis	35		chemotaxis	10		development	2
			signal transduction	8		unknown	29		differentiation	10		angiogenesis	1
									phospholipid scrambling	10		cell cycle/mitosis/cytokinesis	1
									platelet activation	10		cell proliferation	1
									catabolic process	5		cell shape	1
									RNA-mediated gene silencing	5		chemotaxis	1
									cell cycle arrest	4		DNA repair/replication/recombination	1
									epithelial to mesenchymal transition	4		electron transport	1
									protein transport	4		exocytosis	1
									proton transport	4		hemostasis	1
												ion transport	1
												microtubule-based process	1
												neurogenesis	1
												opsonization	1
												protein polymerization	1
												receptor internalization	1
												respiratory burst	1
												response to stimulus	1
												transport	1
Up- and down-regulated transcripts identified by leading edge analysis were ontologically annotated, and similar or related categories were combined. The resulting categories were ranked by the number of transcripts included in each category.
