# Supplementary material for: Evidence of perturbations of cell cycle and DNA repair pathways as a consequence of human and murine NF1-haploinsufficiency
Source: BMC Genomics. 2010 Mar 22;11:194. doi: 10.1186/1471-2164-11-194 (PMC2858150; doi:10.1186/1471-2164-11-194)
Supplement: Additional file 6 — Ontological analysis of differentially expressed genes with Onto-Express. Functional profiles based on Gene Ontology (GO) biological processes terms were created for up- and down-regulated transcripts in two human and a mouse sample sets. For each set of transcripts, statistically significant ontological categories were determined by the hypergeometric test, followed by a multiple testing correction procedure (FDR). Only categories with FDR below the threshold (0.05) are shown. Note that there are no significant categories in the lists of down-regulated transcripts in ECACC-6 and Nf1-Mouse-12 sets. [file 1471-2164-11-194-S6.XLS]

## Sheet: Sheet1
Additional file 6. Ontological analysis of differentially expressed genes with Onto-Express.
Coriell-18_Up Ontological Category	GO ID	FDR		ECACC-6_Up Ontological Category	GO ID	FDR		Nf1-Mouse-12_Up Ontological Category	GO ID	FDR		Coriell-18_Down Ontological Category	GO ID	FDR
transcription	GO:0006350	0.000186008		actin cytoskeleton organization	GO:0030036	0.0048139		mitosis	GO:0007067	0		sequestering of actin monomers	GO:0042989	1.81972e-05
regulation of transcription, DNA-dependent	GO:0006355	0.00138751		nitric oxide biosynthetic process	GO:0006809	0.0136984		cell cycle	GO:0007049	0		immune response	GO:0006955	7.66599e-05
antigen processing and presentation of peptide or polysaccharide antigen via MHC class II	GO:0002504	0.0219061		GMP biosynthetic process	GO:0006177	0.0166992		cell division	GO:0051301	0		response to virus	GO:0009615	0.000127128
				cellular component organization	GO:0016043	0.024486		DNA replication	GO:0006260	6.51803e-10		innate immune response	GO:0045087	0.000178525
								DNA replication initiation	GO:0006270	0.000115876		base conversion or substitution editing	GO:0016553	0.000484983
								DNA unwinding during replication	GO:0006268	0.00435777		negative regulation of viral reproduction	GO:0048525	0.0109877
								antigen processing and presentation	GO:0019882	0.0129036		negative regulation of retroviral genome replication	GO:0045869	0.0109877
								lipid transport	GO:0006869	0.0414046		endocytosis	GO:0006897	0.0109877
								G-protein coupled receptor protein signaling pathway	GO:0007186	0.0451047		defense response	GO:0006952	0.0162529
												choline transport	GO:0015871	0.0201152
												transcription, RNA-dependent	GO:0006410	0.021083
												positive regulation of defense response to virus by host	GO:0002230	0.021083
												lipid metabolic process	GO:0006629	0.0212396
												cell migration	GO:0016477	0.0295382
												response to nutrient	GO:0007584	0.038946
												actin cytoskeleton organization	GO:0030036	0.038946
												positive regulation of angiogenesis	GO:0045766	0.0446682
Functional profiles based on Gene Ontology (GO) biological processes terms were created for up- and down-regulated transcripts in two human and a mouse sample sets. For each set of transcripts, statistically significant ontological categories were determined by the hypergeometric test, followed by a multiple testing correction procedure (FDR). Only categories with FDR below the threshold (0.05) a…
