# Supplementary material for: Evidence of perturbations of cell cycle and DNA repair pathways as a consequence of human and murine NF1-haploinsufficiency
Source: BMC Genomics. 2010 Mar 22;11:194. doi: 10.1186/1471-2164-11-194 (PMC2858150; doi:10.1186/1471-2164-11-194)
Supplement: Additional file 7 — Pathway level analysis of differentially expressed genes with Pathway-Express. Differentially expressed genes in two human and a mouse sample sets were compared to known cellular pathways in the KEGG database, followed by impact factor computation and FDR correction. Statistically significant pathways (FDR < 0.05) and their impact factors (IF) are shown for each sample set. [file 1471-2164-11-194-S7.XLS]

## Sheet: Sheet1
Additional file 7. Pathway level analysis of differentially expressed genes with Pathway-Express.
Coriell-18 Pathway Name (KEGG)	IF	FDR		ECACC-6 Pathway Name (KEGG)	IF	FDR		Nf1-Mouse-12 Pathway Name (KEGG)	IF	FDR
Antigen processing and presentation	79.717	0		Phosphatidylinositol signaling system	44.754	0		DNA replication	21.323	7.23e-07
Phosphatidylinositol signaling system	17.47	1.768e-05		Antigen processing and presentation	40.788	3e-15		Type I diabetes mellitus	15.376	0.0001015
Adherens junction	13.832	0.0003599		Adherens junction	19.316	2.075e-06		Antigen processing and presentation	13.869	0.0001902
Type I diabetes mellitus	8.738	0.02889		Natural killer cell mediated cytotoxicity	15.479	5.854e-05		Allograft rejection	13.869	0.0001902
				Graft-versus-host disease	9.771	0.009223		Graft-versus-host disease	13.725	0.0001902
				Fc epsilon RI signaling pathway	9.101	0.01409		Autoimmune thyroid disease	12.045	0.0007535
				B cell receptor signaling pathway	8.814	0.01563		Adherens junction	11.162	0.001456
				Allograft rejection	8.394	0.01992		Cell cycle	10.996	0.001484
				Type I diabetes mellitus	7.898	0.02755		Mismatch repair	9.082	0.007514
				Autoimmune thyroid disease	7.097	0.04581		Nucleotide excision repair	8.654	0.009935
				Cell adhesion molecules (CAMs)	7.094	0.04581		Cell adhesion molecules (CAMs)	7.217	0.03235
Differentially expressed genes in two human and a mouse sample sets were compared to known cellular pathways in the KEGG database, followed by impact factor computation and FDR correction. Statistically significant pathways (FDR < 0.05) and their impact factors (IF) are shown for each sample set.
