# Supplementary material for: Evidence of perturbations of cell cycle and DNA repair pathways as a consequence of human and murine NF1-haploinsufficiency
Source: BMC Genomics. 2010 Mar 22;11:194. doi: 10.1186/1471-2164-11-194 (PMC2858150; doi:10.1186/1471-2164-11-194)
Supplement: Additional file 8 — Ontological analysis of differentially expressed genes with MetaCore tools. Ontological profiling similar to that described in Additional file 7 was performed using proprietary MetaCore software and GO database. P values and FDR (not shown in the tables) were calculated for each category. Only categories with FDR below threshold (0.05) are shown. Note that there are no significant categories in the set of Nf1-Mouse-12 down-regulated transcripts. [file 1471-2164-11-194-S8.XLS]

## Sheet: Sheet1
Additional file 8. Ontological analysis of differentially expressed genes with MetaCore tools.
Coriell-18_Up Biological Process	P value		ECACC-6_Up Biological Process	P value		Nf1-Mouse-12_Up Biological Process	P value		Coriell-18_Down Biological Process	P value		ECACC-6_Down Biological Process	P value
gene expression	8.295e-9		immune system process	5.325e-8		cell cycle	2.132e-11		immune response	1.450e-11		vascular smooth muscle contraction	4.859e-6
chromatin remodeling	1.080e-8		regulation of gamma-delta T cell differentiation	6.564e-7		cell division	6.182e-11		immune system process	2.556e-8		response to lithium ion	5.766e-6
biopolymer biosynthetic process	2.719e-7		regulation of gamma-delta T cell activation	6.564e-7		mitosis	2.450e-10		base conversion or substitution editing	5.751e-8		labyrinthine layer morphogenesis	4.462e-5
transcription	7.509e-7		positive regulation of gamma-delta T cell activation	6.564e-7		nuclear division	2.450e-10		transcription, RNA-dependent	1.458e-7		antigen processing and presentation of peptide antigen via MHC class I	4.534e-5
regulation of metabolic process	1.066e-6		positive regulation of gamma-delta T cell differentiation	6.564e-7		M phase of mitotic cell cycle	3.387e-10		negative regulation of retroviral genome replication	1.458e-7		vasoconstriction	9.478e-5
positive regulation of odontogenesis	1.230e-6		lymphocyte activation	1.489e-6		organelle fission	3.847e-10		positive regulation of defense response to virus by host	1.458e-7		anterior compartment specification	1.035e-4
regulation of DNA damage response, signal transduction by p53 class mediator	1.230e-6		antigen processing and presentation of exogenous peptide antigen	1.686e-6		mitotic cell cycle	2.638e-9		negative regulation of viral reproduction	3.340e-7		posterior compartment specification	1.035e-4
positive regulation of odontogenesis of dentine-containing tooth	1.230e-6		leukocyte activation	3.864e-6		M phase	4.104e-9		positive regulation of adaptive immune response based on somatic recombination of immune receptors built from immunoglobulin superfamily domains	9.031e-7		integrin biosynthetic process	1.035e-4
nitrogen compound metabolic process	1.676e-6		antigen processing and presentation of exogenous antigen	4.789e-6		cell cycle phase	1.156e-8		sequestering of actin monomers	1.186e-6		immune response	1.042e-4
cellular metabolic process	1.730e-6		cell activation	5.529e-6		cell cycle process	3.363e-8		innate immune response	1.557e-6		fibril organization	1.188e-4
cellular macromolecule biosynthetic process	3.155e-6		antigen processing and presentation	1.314e-5		DNA replication	7.810e-8		positive regulation of adaptive immune response	1.984e-6		defense response to bacterium	1.201e-4
regulation of gene expression	3.321e-6		antigen processing and presentation of peptide antigen	1.425e-5		regulation of phosphoinositide 3-kinase activity	1.580e-7		antigen processing and presentation of exogenous peptide antigen via MHC class I	4.163e-6		response to bacterium	2.569e-4
regulation of cellular metabolic process	3.942e-6		T cell activation	1.633e-5		positive regulation of phosphoinositide 3-kinase activity	1.580e-7		negative regulation of viral genome replication	4.871e-6		smooth muscle contraction	2.844e-4
regulation of primary metabolic process	4.050e-6		positive regulation of leukocyte mediated cytotoxicity	3.358e-5		positive regulation of acute inflammatory response	4.466e-7		regulation of retroviral genome replication	4.871e-6		response to long exposure to lithium ion	3.084e-4
macromolecule biosynthetic process	4.338e-6		antigen processing and presentation of peptide or polysaccharide antigen via MHC class II	4.064e-5		regulation of acute inflammatory response	6.207e-7		regulation of viral reproduction	7.065e-6		skeletal muscle fiber adaptation	3.084e-4
cellular macromolecule metabolic process	4.985e-6		positive regulation of cell killing	4.642e-5		regulation of lipid kinase activity	8.385e-7		response to virus	8.315e-6
chromatin organization	5.236e-6		immune response	5.390e-5		mitotic sister chromatid segregation	1.364e-6		antigen processing and presentation of peptide antigen via MHC class I	9.445e-6
regulation of macromolecule metabolic process	8.167e-6		regulation of leukocyte mediated cytotoxicity	1.199e-4		sister chromatid segregation	1.576e-6		response to biotic stimulus	1.320e-5
nucleobase, nucleoside, nucleotide and nucleic acid metabolic process	8.427e-6		positive regulation of immune effector process	1.369e-4		mitotic chromosome condensation	6.041e-6		positive regulation of T cell mediated immunity	1.335e-5
cellular biopolymer metabolic process	9.107e-6		positive regulation of natural killer cell proliferation	1.403e-4		antigen processing and presentation	1.212e-5		defense response	1.391e-5
regulation of RNA metabolic process	9.128e-6		response to interleukin-15	1.403e-4		DNA-dependent DNA replication	1.473e-5		regulation of defense response to virus by host	1.700e-5
regulation of macromolecule biosynthetic process	9.659e-6		response to interleukin-4	1.403e-4		positive regulation of inflammatory response	1.962e-5		response to stimulus	2.294e-5
regulation of odontogenesis of dentine-containing tooth	9.916e-6		regulation of natural killer cell proliferation	1.403e-4		positive regulation of vasoconstriction	2.393e-5		positive regulation of T cell mediated cytotoxicity	2.660e-5
regulation of transcription, DNA-dependent	1.061e-5		response to interleukin-2	1.403e-4		chromosome segregation	2.510e-5		negative regulation of cytoskeleton organization	3.920e-5
regulation of cellular biosynthetic process	1.329e-5		regulation of cell killing	1.542e-4		DNA metabolic process	2.520e-5		antigen processing and presentation of exogenous peptide antigen	4.459e-5
regulation of transcription	1.370e-5		antigen processing and presentation of peptide antigen via MHC class II	2.006e-4		DNA strand elongation during DNA replication	5.407e-5		regulation of immune effector process	4.566e-5
regulation of specific transcription from RNA polymerase II promoter	1.467e-5		antigen processing and presentation of exogenous peptide antigen via MHC class II	2.006e-4		chromosome condensation	5.979e-5		regulation of T cell mediated immunity	7.481e-5
regulation of biosynthetic process	1.778e-5		positive regulation of leukocyte mediated immunity	3.281e-4		nucleotide-excision repair, DNA gap filling	6.249e-5		regulation of T cell mediated cytotoxicity	7.605e-5
antigen processing and presentation of peptide or polysaccharide antigen via MHC class II	1.796e-5		positive regulation of lymphocyte mediated immunity	3.281e-4		DNA replication initiation	6.249e-5		regulation of adaptive immune response based on somatic recombination of immune receptors built from immunoglobulin superfamily domains	7.699e-5
negative regulation of specific transcription from RNA polymerase II promoter	1.863e-5		DNA ligation	3.352e-4		organelle organization	8.447e-5		regulation of immune response	8.050e-5
chromatin-mediated maintenance of transcription	2.527e-5		cytolysis	4.149e-4		DNA strand elongation	8.576e-5		regulation of adaptive immune response	1.190e-4
macromolecule metabolic process	2.920e-5		N-terminal peptidyl-glycine N-myristoylation	4.175e-4		positive regulation of defense response	1.087e-4		antigen processing and presentation of exogenous antigen	1.200e-4
chromatin modification	2.974e-5		development of secondary male sexual characteristics	4.175e-4		immune system process	2.358e-4		ISG15-protein conjugation	1.435e-4
regulation of nitrogen compound metabolic process	3.265e-5		protein myristoylation	4.175e-4		cytokinesis	2.423e-4		response to other organism	1.457e-4
biopolymer metabolic process	3.304e-5		GMP biosynthetic process	4.175e-4		response to nutrient	3.217e-4		regulation of viral genome replication	1.677e-4
regulation of nucleobase, nucleoside, nucleotide and nucleic acid metabolic process	3.505e-5		peptidyl-glycine modification	4.175e-4		regulation of nitric oxide biosynthetic process	3.230e-4		positive regulation of NF-kappaB transcription factor activity	2.271e-4
regulation of odontogenesis	3.740e-5		N-terminal protein myristoylation	4.175e-4		regulation of inflammatory response	3.340e-4		antigen processing and presentation of peptide antigen	3.339e-4
negative regulation of gene-specific transcription	4.031e-5		protein amino acid myristoylation	4.175e-4		DNA packaging	3.497e-4		negative regulation of actin filament polymerization	3.349e-4
cellular biosynthetic process	4.484e-5		positive regulation of immune response	4.811e-4		positive regulation of response to external stimulus	3.971e-4		protein oligomerization	3.538e-4
regulation of nucleocytoplasmic transport	5.073e-5		regulation of leukocyte mediated immunity	6.989e-4		synaptic target recognition	4.092e-4		anterior compartment specification	3.842e-4
metabolic process	5.278e-5		positive regulation of mitotic cell cycle	8.238e-4		regulation of type I interferon-mediated signaling pathway	4.092e-4		regulation of Rap GTPase activity	3.842e-4
response to vitamin D	5.629e-5		positive regulation of B cell differentiation	8.238e-4		glutamine family amino acid metabolic process	4.605e-4		posterior compartment specification	3.842e-4
positive regulation of gene expression, epigenetic	9.904e-5		creatinine metabolic process	8.285e-4		regulation of vasoconstriction	5.896e-4		I-kappaB phosphorylation	3.901e-4
biosynthetic process	1.209e-4		GMP metabolic process	8.285e-4		regulation of phosphorylation	6.301e-4		maintenance of location	4.184e-4
macromolecular complex subunit organization	1.293e-4		embryonic genitalia morphogenesis	8.285e-4		cellular amino acid biosynthetic process	6.896e-4		negative regulation of protein polymerization	4.679e-4
chromosome organization	1.396e-4		N-terminal protein lipidation	8.285e-4		nucleotide-excision repair	7.441e-4		positive regulation of leukocyte mediated cytotoxicity	5.203e-4
regulation of intracellular transport	1.799e-4		positive regulation of natural killer cell differentiation	8.285e-4		regulation of interferon-gamma-mediated signaling pathway	8.121e-4		regulation of actin cytoskeleton organization	5.660e-4
regulation of gene-specific transcription	1.987e-4		regulation of natural killer cell differentiation	8.285e-4		keratan sulfate metabolic process	8.121e-4		cell death	6.258e-4
regulation of cell-matrix adhesion	2.278e-4		luteinization	8.285e-4		regulation of phosphorus metabolic process	9.258e-4		positive regulation of cell killing	7.053e-4
chromatin assembly or disassembly	2.782e-4		base-excision repair, DNA ligation	8.285e-4		regulation of phosphate metabolic process	9.258e-4		positive regulation of immune response	7.247e-4
primary metabolic process	2.832e-4		immune response-activating cell surface receptor signaling pathway	1.115e-3		DNA unwinding during replication	9.631e-4		death	7.307e-4
nuclear-transcribed mRNA catabolic process, deadenylation-independent decay	2.922e-4		cell death	1.120e-3		positive regulation of kinase activity	9.914e-4		regulation of actin filament-based process	8.078e-4
peptidyl-lysine deacetylation	2.922e-4		positive regulation of interleukin-2 biosynthetic process	1.180e-3		response to nutrient levels	1.010e-3		positive regulation of lymphocyte mediated immunity	8.442e-4
establishment of chromatin silencing	2.922e-4		regulation of immune effector process	1.220e-3		interphase of mitotic cell cycle	1.102e-3		positive regulation of leukocyte mediated immunity	8.442e-4
positive regulation of heterochromatin formation	2.922e-4		death	1.259e-3		regulation of lipid metabolic process	1.229e-3		negative regulation of protein complex assembly	8.544e-4
positive regulation of chromatin silencing	2.922e-4		regulation of immune system process	1.318e-3		regulation of kinase activity	1.257e-3		regulation of actin filament polymerization	9.818e-4
positive regulation of chromatin assembly or disassembly	2.922e-4		lymphocyte proliferation	1.363e-3		positive regulation of catalytic activity	1.270e-3		negative regulation of organelle organization	1.011e-3
deadenylation-independent decapping of nuclear-transcribed mRNA	2.922e-4		isoleucine metabolic process	1.370e-3		interphase	1.274e-3		I-kappaB kinase/NF-kappaB cascade	1.057e-3
regulation of transcription from RNA polymerase II promoter by nuclear hormone receptor	2.922e-4		gamma-delta T cell activation	1.370e-3		L-serine biosynthetic process	1.343e-3		regulation of response to stress	1.068e-3
negative regulation of DNA damage response, signal transduction by p53 class mediator	2.922e-4		JAK-STAT cascade involved in growth hormone signaling pathway	1.370e-3		positive regulation of transferase activity	1.352e-3		lipid transport	1.089e-3
regulation of transcription from RNA polymerase II promoter	3.118e-4		lymphocyte differentiation	1.458e-3					immune response to tumor cell	1.138e-3
regulation of gene expression, epigenetic	3.421e-4		positive regulation of response to stimulus	1.530e-3					regulation of Rap protein signal transduction	1.138e-3
regulation of G2/M transition of mitotic cell cycle	3.867e-4		immune response-regulating cell surface receptor signaling pathway	1.549e-3					protein complex assembly	1.232e-3
purine base metabolic process	4.004e-4		nitric oxide biosynthetic process	1.619e-3					protein complex biogenesis	1.232e-3
lipoprotein transport	4.829e-4		mononuclear cell proliferation	1.649e-3					regulation of response to stimulus	1.248e-3
senescence	5.454e-4		leukocyte proliferation	1.649e-3					regulation of defense response to virus	1.331e-3
cellular amino acid biosynthetic process	5.515e-4		positive regulation of immune system process	1.675e-3					positive regulation of Ras protein signal transduction	1.331e-3
fat cell differentiation	6.801e-4		regulation of apoptosis	1.793e-3					regulation of immune system process	1.433e-3
regulation of cellular localization	7.134e-4		leukocyte differentiation	1.797e-3
anti-apoptosis	7.250e-4		regulation of T cell activation	1.853e-3
regulation of mammary gland epithelial cell proliferation	7.405e-4		regulation of NF-kappaB import into nucleus	1.873e-3
positive thymic T cell selection	7.405e-4		branched chain family amino acid metabolic process	1.873e-3
antigen processing and presentation of peptide antigen via MHC class II	8.020e-4		nitric oxide metabolic process	1.873e-3
regulation of dopamine secretion	8.020e-4		organelle organization	1.897e-3
antigen processing and presentation of exogenous peptide antigen via MHC class II	8.020e-4		embryonic hindgut morphogenesis	2.039e-3
regulation of T cell differentiation	8.350e-4		negative regulation of erythrocyte differentiation	2.039e-3
placenta development	8.468e-4		allantoin metabolic process	2.039e-3
glycine biosynthetic process from serine	8.668e-4		protein lipoylation	2.039e-3
positive regulation of DNA damage response, signal transduction by p53 class mediator	8.668e-4		DNA ligation during DNA repair	2.039e-3
positive regulation of mismatch repair	8.668e-4
regulation of mismatch repair	8.668e-4
regulation of glucocorticoid biosynthetic process	8.668e-4
negative regulation of immature T cell proliferation in the thymus	8.668e-4
negative regulation of helicase activity	8.668e-4
maintenance of chromatin silencing	8.668e-4
AMP catabolic process	8.668e-4
negative regulation of immature T cell proliferation	8.668e-4
negative regulation of cyclin-dependent protein kinase activity	9.748e-4
glucocorticoid receptor signaling pathway	9.748e-4
protein complex assembly	1.028e-3
protein complex biogenesis	1.028e-3
de novo' protein folding	1.083e-3
regulation of intracellular protein transport	1.162e-3
regulation of cellular response to stress	1.241e-3
chondrocyte differentiation	1.247e-3
positive T cell selection	1.251e-3
negative regulation of glucose import	1.251e-3
corticosteroid receptor signaling pathway	1.573e-3
negative regulation of glucose transport	1.573e-3
nucleobase metabolic process	1.625e-3
regulation of steroid hormone biosynthetic process	1.714e-3
purine nucleoside monophosphate catabolic process	1.714e-3
regulation of heterochromatin formation	1.714e-3
regulation of chromatin silencing	1.714e-3
embryonic genitalia morphogenesis	1.714e-3
folic acid metabolic process	1.714e-3
ribonucleoside monophosphate catabolic process	1.714e-3
purine ribonucleoside monophosphate catabolic process	1.714e-3
regulation of chromatin assembly	1.714e-3
L-serine catabolic process	1.714e-3
negative regulation of phosphorylation	1.792e-3
macromolecular complex assembly	1.892e-3
negative regulation of cell-matrix adhesion	1.941e-3
negative regulation of developmental process	1.999e-3
regulation of developmental process	2.039e-3
negative regulation of binding	2.051e-3
regulation of lymphocyte differentiation	2.073e-3
negative regulation of transcription, DNA-dependent	2.156e-3
interspecies interaction between organisms	2.372e-3
posttranscriptional regulation of gene expression	2.399e-3
negative regulation of phosphorus metabolic process	2.491e-3
negative regulation of phosphate metabolic process	2.491e-3
negative regulation of RNA metabolic process	2.583e-3
negative regulation of metabolic process	2.601e-3
negative regulation of transcription factor activity	2.662e-3
regulation of immature T cell proliferation in the thymus	2.824e-3
regulation of glucocorticoid metabolic process	2.824e-3
glutamine biosynthetic process	2.824e-3
response to iron ion	2.828e-3
negative regulation of cell-substrate adhesion	2.828e-3
negative regulation of transcription from RNA polymerase II promoter	3.025e-3
regulation of protein import into nucleus	3.106e-3
response to glucose stimulus	3.184e-3
negative regulation of gene expression	3.211e-3
nucleosome organization	3.310e-3
organelle organization	3.345e-3
cellular macromolecular complex subunit organization	3.377e-3
RNA metabolic process	3.382e-3
cellular component organization	3.451e-3
RNA processing	3.463e-3
Ontological profiling similar to that described in Additional file 7 was performed using proprietary MetaCore software and GO database. P values and FDR (not shown in the tables) were calculated for each category. Only categories with FDR below threshold (0.05) are shown. Note that there are no significant categories in the set of Nf1-Mouse-12 down-regulated transcripts.
