# Supplementary material for: Evidence of perturbations of cell cycle and DNA repair pathways as a consequence of human and murine NF1-haploinsufficiency
Source: BMC Genomics. 2010 Mar 22;11:194. doi: 10.1186/1471-2164-11-194 (PMC2858150; doi:10.1186/1471-2164-11-194)
Supplement: Additional file 9 — Pathway level analysis of differentially expressed genes with MetaCore tools. Up- and down-regulated genes in two human and a mouse sample sets were analyzed with GeneGo pathway maps database. P values and FDR (not shown in the tables) were calculated for each pathway. Only pathways with FDR below threshold (0.05) are shown. Note that there are no significant pathways in the sets of down-regulated transcripts. [file 1471-2164-11-194-S9.XLS]

## Sheet: Sheet1
Additional file 9. Pathway level analysis of differentially expressed genes with MetaCore tools.
Coriell-18_Up Pathway Name	P value		ECACC-6_Up Pathway Name	P value		Nf1-Mouse-12_Up Pathway Name	P value
Development_Glucocorticoid receptor signaling	6.775e-5		G-protein signaling_RhoA regulation pathway	9.200e-6		Cell cycle_Chromosome condensation in prometaphase	5.974e-8
Development_TGF-beta receptor signaling	1.002e-4		Immune response_Murine NKG2D signaling	4.341e-4		Cell cycle_The metaphase checkpoint	1.886e-6
Development_Gastrin in differentiation of the gastric mucosa	4.258e-4					Immune response_IFN alpha/beta signaling pathway	4.500e-6
Development_VEGF signaling and activation	6.869e-4					Development_Growth hormone signaling via STATs and PLC/IP3	3.133e-5
Development_VEGF signaling via VEGFR2 - generic cascades	8.176e-4					Cell cycle_Role of APC in cell cycle regulation	3.485e-4
Signal transduction_Calcium signaling	8.176e-4					Cell cycle_Start of DNA replication in early S phase	3.485e-4
Signal transduction_Activation of PKC via G-Protein coupled receptor	1.413e-3					Transcription_Role of heterochromatin protein 1 (HP1) family in transcriptional silencing	1.365e-3
Cell cycle_Initiation of mitosis	1.605e-3					Development_Thrombopoetin signaling via JAK-STAT pathway	1.569e-3
Transport_RAB5A regulation pathway	1.605e-3					Immune response_Antiviral actions of Interferons	1.789e-3
Apoptosis and survival_Apoptotic Activin A signaling	1.605e-3					Immune response_IL-27 signaling pathway	2.030e-3
						Immune response_IFN gamma signaling pathway	2.564e-3
						Cell cycle_Regulation of G1/S transition (part 2)	2.568e-3
						Immune response_Antigen presentation by MHC class I	2.867e-3
						Cell cycle_Transition and termination of DNA replication	3.187e-3
						Development_Prolactin receptor signaling	3.331e-3
Up- and down-regulated genes in two human and a mouse sample sets were analyzed with GeneGo pathway maps database. P values and FDR (not shown in the tables) were calculated for each pathway. Only pathways with FDR below threshold (0.05) are shown. Note that there are no significant pathways in the sets of down-regulated transcripts.
